# Supplementary material for: Seed Layer Optimisation for Ultra-Thin Sb2Se3 Solar Cells on TiO2 by Vapour Transport Deposition
Source: Materials (Basel). 2022 Nov 24;15(23):8356. doi: 10.3390/ma15238356 (PMC9739395; doi:10.3390/ma15238356)
Supplement: Supplementary file 1 [file materials-15-08356-s001.zip]

Archive with 1 entries (1 files):
- materials-2013864-supplementary.pdf
